# Supplementary material for: A Comprehensive Phylogenetic Analysis of SARS-CoV-2: Utilizing a Novel and Convenient In-House RT-PCR Method for Characterization without Virus Culture and BSL-3 Facilities
Source: Viruses. 2023 Jul 16;15(7):1562. doi: 10.3390/v15071562 (PMC10383548; doi:10.3390/v15071562)
Supplement: Supplementary file 1 [file viruses-15-01562-s001.zip]

Archive with 1 entries (1 files):
- viruses-2455028 supplementary.pdf
